# Supplementary material for: Microbial Fuel Cell stack performance enhancement through carbon veil anode modification with activated carbon powder
Source: Appl Energy. 2020 Mar 15;262:114475. doi: 10.1016/j.apenergy.2019.114475 (PMC7074012; doi:10.1016/j.apenergy.2019.114475)
Supplement: Supplementary data 1 [file mmc1.xml]

<?xml version="1.0" encoding="utf-8" standalone="no"?>
<data>
  <datasets>
    <author>iwona.gajda@uwe.ac.uk;Iwona.Gajda@brl.ac.uk</author>
    <type>0</type>
    <dataset>
      <value>4</value>
      <reason>Data will be made available on request</reason>
      <comments />
    </dataset>
  </datasets>
</data>
